# Supplementary material for: Tracking vegetation phenology across diverse North American biomes using PhenoCam imagery
Source: Sci Data. 2018 Mar 13;5:180028. doi: 10.1038/sdata.2018.28 (PMC5848786; doi:10.1038/sdata.2018.28)
Supplement: Supplementary file 1 [file sdata201828-isa1.zip]

Archive with 3 entries (3 files):
- i_Investigation.txt
- s_study_Richardson.txt
- a_assay_Richardson.txt
