# Supplementary material for: Tracking vegetation phenology across diverse North American biomes using PhenoCam imagery
Source: Sci Data. 2018 Mar 13;5:180028. doi: 10.1038/sdata.2018.28 (PMC5848786; doi:10.1038/sdata.2018.28)
Supplement: Supplementary file 1 [file sdata201828-isa1.zip › i_Investigation.txt]

# Investigation File generated for Scientific Data with Investigation File Authoring Tool version 0.1.0 on 30/01/2018 - This metadata file is CC0
ONTOLOGY SOURCE REFERENCE
Term Source Name	GAZ	OBI	ERO	ENVO	VO	NCIT
Term Source File	http://data.bioontology.org/ontologies/GAZ	http://data.bioontology.org/ontologies/OBI	http://data.bioontology.org/ontologies/ERO	http://data.bioontology.org/ontologies/ENVO	http://data.bioontology.org/ontologies/VO	http://data.bioontology.org/ontologies/NCIT
Term Source Version	$Revision: 1.512 $	2014-08-18	2013-08-02		Vision Release; 1.0.788	17.06d
Term Source Description	Gazetteer	Ontology for Biomedical Investigations	Eagle-I Research Resource Ontology	Environment Ontology	Vaccine Ontology	National Cancer Institute Thesaurus
INVESTIGATION
Investigation Identifier
Investigation Title
Investigation Description
Investigation Submission Date
Investigation Public Release Date
INVESTIGATION PUBLICATIONS
Investigation PubMed ID
Investigation Publication DOI
Investigation Publication Author List
Investigation Publication Title
Investigation Publication Status
Investigation Publication Status Term Accession Number
Investigation Publication Status Term Source REF
INVESTIGATION CONTACTS
Investigation Person Last Name
Investigation Person Mid Initials
Investigation Person First Name
Investigation Person Address
Investigation Person Phone
Investigation Person Fax
Investigation Person Email
Investigation Person Affiliation
Investigation Person Roles
Investigation Person Roles Term Accession Number
Investigation Person Roles Term Source REF
STUDY
Study Identifier	10.1038/sdata.2018.28
Study Title	Tracking vegetation phenology across diverse North American biomes using PhenoCam imagery
Study Submission Date	15/08/2017
Study Public Release Date	13/03/2018
Study Description	http://www.nature.com/articles/sdata201828#abstract
Study File Name	s_study_Richardson.txt
Comment[Subject Keywords]	//;///
Comment[Manuscript Licence]	CC BY-4.0
Comment[Experimental Metadata Licence]	CC0
Comment[Supplementary Information File Name]	
Comment[Supplementary Information File Type]	x-zip-compressed
Comment[Supplementary Information File URL]	http://www.nature.com/articles/sdata201828#supplementary-information
Comment[Data Repository]	ORNL Distributed Active Archive Center;ORNL Distributed Active Archive Center
Comment[Data Record Accession]	doi:10.3334/ORNLDAAC/1560;doi:10.3334/ORNLDAAC/1511
Comment[Data Record URI]	https://doi.org/10.3334/ORNLDAAC/1560;https://doi.org/10.3334/ORNLDAAC/1511
STUDY DESIGN DESCRIPTORS
Study Design Type	observation design	time series design
Study Design Type Term Accession Number	OBI:0300311	OBI:0500020
Study Design Type Term Source REF	OBI	OBI
STUDY PUBLICATIONS
Study PubMed ID	""	""	""	""	""	""	""	""	""	""	""	""	""	""
Study Publication DOI	doi:10.1890/13-0652.1	doi:10.5194/bg-11-4305-2014	doi:10.1016/j.rse.2011.10.006	doi:10.1080/01431161.2013.803169	doi:10.1038/nclimate2942	doi:10.1111/gcb.13122	doi:10.1111/j.1365-2486.2012.02712.x	doi:10.1890/14-0005.1	doi:10.1111/j.1365-2486.2011.02521.x	doi:10.1111/2041-210X.12970	doi:10.1016/j.agrformet.2011.09.009	doi:10.1007/s00442-006-0657-z	doi:10.1890/08-2022.1	doi:10.3390/rs8090726
Study Publication Author List	""	""	""	""	""	""	""	""	""	""	""	""	""	""
Study Publication Title	""	""	""	""	""	""	""	""	""	""	""	""	""	""
Study Publication Status	published	published	published	published	published	published	published	published	published	published	published	published	published	published
Study Publication Status Term Accession Number														
Study Publication Status Term Source REF														
STUDY FACTORS
Study Factor Name	site name	imaging date
Study Factor Type	spatiotemporal_interval	spatiotemporal_interval
Study Factor Type Term Accession Number	http://www.ifomis.org/bfo/1.1/span#SpatiotemporalInterval	http://www.ifomis.org/bfo/1.1/span#SpatiotemporalInterval
Study Factor Type Term Source REF	ERO	ERO
STUDY ASSAYS
Study Assay Measurement Type	vegetation layer
Study Assay Measurement Type Term Accession Number	ENVO:01000355
Study Assay Measurement Type Term Source REF	ENVO
Study Assay Technology Type	digital imaging
Study Assay Technology Type Term Accession Number	ERO:0001268
Study Assay Technology Type Term Source REF	ERO
Study Assay Technology Platform	""
Study Assay File Name	a_assay_Richardson.txt
STUDY PROTOCOLS
Study Protocol Name	The PhenoCam network	Image analysis and data processing	Quality flags and outlier detection	Transition Date Estimation	Sample time series
Study Protocol Type	data collection from online resource	data collection and processing objective	quality control	data transformation	Data Extraction
Study Protocol Type Term Accession Number	OBCS:0000171	ERO:0100087	ERO:0001219	OBI:0200000	NCIT:C44285
Study Protocol Type Term Source REF	VO	ERO	ERO	OBI	NCIT
Study Protocol Description					
Study Protocol URI	""	""	""	""	""
Study Protocol Version					
Study Protocol Parameters Name	""	""	""	""	""
Study Protocol Parameters Name Term Accession Number	""	""	""	""	""
Study Protocol Parameters Name Term Source REF	""	""	""	""	""
Study Protocol Components Name	""	""	""	""	""
Study Protocol Components Type	""	""	""	""	""
Study Protocol Components Type Term Accession Number	""	""	""	""	""
Study Protocol Components Type Term Source REF	""	""	""	""	""
STUDY CONTACTS
Study Person Last Name	Richardson	Hufkens	Milliman	Aubrecht	Chen	Gray	Johnston	Keenan	Klosterman	Kosmala	Melaas	Friedl	Frolking
Study Person First Name	Andrew D.	Koen	Tom	Donald M.	Min	Josh M.	Miriam R.	Trevor F.	Stephen T.	Margaret	Eli K.	Mark A.	Steve
Study Person Mid Initials													
Study Person Email	andrew.richardson@nau.edu	""	""	""	""	""	""	""	""	""	""	""	""
Study Person Phone													
Study Person Fax													
Study Person Address													
Study Person Affiliation	Harvard University, Department of Organismic and Evolutionary Biology, Cambridge, MA 02138, USA	Harvard University, Department of Organismic and Evolutionary Biology, Cambridge, MA 02138, USA	University of New Hampshire, Earth Systems Research Center, Durham, NH 03824, USA	Harvard University, Department of Organismic and Evolutionary Biology, Cambridge, MA 02138, USA	Harvard University, Department of Organismic and Evolutionary Biology, Cambridge, MA 02138, USA	Boston University, Department of Earth and Environment, Boston, MA 02215, USA	Harvard University, Department of Organismic and Evolutionary Biology, Cambridge, MA 02138, USA	Harvard University, Department of Organismic and Evolutionary Biology, Cambridge, MA 02138, USA	Harvard University, Department of Organismic and Evolutionary Biology, Cambridge, MA 02138, USA	Harvard University, Department of Organismic and Evolutionary Biology, Cambridge, MA 02138, USA	Boston University, Department of Earth and Environment, Boston, MA 02215, USA	Boston University, Department of Earth and Environment, Boston, MA 02215, USA	University of New Hampshire, Earth Systems Research Center, Durham, NH 03824, USA
Study Person Roles													
Study Person Roles Term Accession Number													
Study Person Roles Term Source REF													
Comment[Study Person ORCID]													
Comment[Funder]													
Comment[FundRef ID]													
Comment[Funder Term Source REF]													
Comment[Grant Identifier]													
