# Supplementary material for: Tracking vegetation phenology across diverse North American biomes using PhenoCam imagery
Source: Sci Data. 2018 Mar 13;5:180028. doi: 10.1038/sdata.2018.28 (PMC5848786; doi:10.1038/sdata.2018.28)
Supplement: Supplementary file 1 [file sdata201828-isa1.zip › s_study_Richardson.txt]

Source Name	Comment[source URL]	Characteristics[geographical location]	Term Source REF	Term Accession Number	Characteristics[environment type]	Term Source REF	Term Accession Number	Protocol REF	Protocol REF	Sample Name	Comment[Data Repository]	Comment[Data Record Accession]	Comment[Data Record URI]	Factor Value[site name]	Factor Value[imaging date]
PhenoCam network	http://phenocam.sr.unh.edu/	North America	GAZ	GAZ:00000458	terrestrial biome	ENVO	ENVO:00000446	The PhenoCam network		Digital Camera Imagery	ORNL Distributed Active Archive Center	doi:10.3334/ORNLDAAC/1560	https://doi.org/10.3334/ORNLDAAC/1560	site	date
PhenoCam network	http://phenocam.sr.unh.edu/	North America	GAZ	GAZ:00000458	terrestrial biome	ENVO	ENVO:00000446	The PhenoCam network		site metadata_data record 1	ORNL Distributed Active Archive Center	doi:10.3334/ORNLDAAC/1511	https://doi.org/10.3334/ORNLDAAC/1511	site	date
PhenoCam network	http://phenocam.sr.unh.edu/	North America	GAZ	GAZ:00000458	terrestrial biome	ENVO	ENVO:00000446	The PhenoCam network	Image analysis and data processing	mask files_data record 2	ORNL Distributed Active Archive Center	doi:10.3334/ORNLDAAC/1511	https://doi.org/10.3334/ORNLDAAC/1511	site	date
