# Supplementary material for: Tracking vegetation phenology across diverse North American biomes using PhenoCam imagery
Source: Sci Data. 2018 Mar 13;5:180028. doi: 10.1038/sdata.2018.28 (PMC5848786; doi:10.1038/sdata.2018.28)
Supplement: Supplementary file 1 [file sdata201828-isa1.zip › a_assay_Richardson.txt]

Sample Name	Protocol REF	Assay Name	Raw Data File	Comment[Data Repository]	Comment[Data Record Accession]	Comment[Data Record URI]	Protocol REF	Derived Data File	Comment[Data Repository]	Comment[Data Record Accession]	Comment[Data Record URI]	Protocol REF	Derived Data File	Comment[Data Repository]	Comment[Data Record Accession]	Comment[Data Record URI]	Protocol REF	Derived Data File	Comment[Data Repository]	Comment[Data Record Accession]	Comment[Data Record URI]	Factor Value[site name]	Factor Value[imaging date]
Digital Camera Imagery	Image analysis and data processing	Digital Camera Imagery_Image analysis and data processing	data record 3 <sitename>_<veg_type>_<ROI_ID_number>_roistats.csv	ORNL Distributed Active Archive Center	doi:10.3334/ORNLDAAC/1511	https://doi.org/10.3334/ORNLDAAC/1511	Quality flags and outlier detection	data record 4 <sitename>_<veg_type>_<ROI_ID_number>_<X>day.csv	ORNL Distributed Active Archive Center	doi:10.3334/ORNLDAAC/1511	https://doi.org/10.3334/ORNLDAAC/1511	Transition Date Estimation	data record 5 <sitename>_<veg_type>_<ROI_ID_number>_<X>day_ transition_dates.csv	ORNL Distributed Active Archive Center	doi:10.3334/ORNLDAAC/1511	https://doi.org/10.3334/ORNLDAAC/1511	Sample time series	<sitename>_<veg_type>_<ROI_ID_number>_<mask_index>.jpg	ORNL Distributed Active Archive Center	doi:10.3334/ORNLDAAC/1511	https://doi.org/10.3334/ORNLDAAC/1511	site	date
site metadata_data record 1	Image analysis and data processing	site metadata_data record 1_Image analysis and data processing	data record 3 <sitename>_<veg_type>_<ROI_ID_number>_roistats.csv	ORNL Distributed Active Archive Center	doi:10.3334/ORNLDAAC/1511	https://doi.org/10.3334/ORNLDAAC/1511	Quality flags and outlier detection	data record 4 <sitename>_<veg_type>_<ROI_ID_number>_<X>day.csv	ORNL Distributed Active Archive Center	doi:10.3334/ORNLDAAC/1511	https://doi.org/10.3334/ORNLDAAC/1511	Transition Date Estimation	data record 5 <sitename>_<veg_type>_<ROI_ID_number>_<X>day_ transition_dates.csv	ORNL Distributed Active Archive Center	doi:10.3334/ORNLDAAC/1511	https://doi.org/10.3334/ORNLDAAC/1511	Sample time series	<sitename>_<veg_type>_<ROI_ID_number>_<mask_index>.jpg	ORNL Distributed Active Archive Center	doi:10.3334/ORNLDAAC/1511	https://doi.org/10.3334/ORNLDAAC/1511	site	date
mask files_data record 2	Image analysis and data processing	mask files_data record 2_Image analysis and data processing	data record 3 <sitename>_<veg_type>_<ROI_ID_number>_roistats.csv	ORNL Distributed Active Archive Center	doi:10.3334/ORNLDAAC/1511	https://doi.org/10.3334/ORNLDAAC/1511	Quality flags and outlier detection	data record 4 <sitename>_<veg_type>_<ROI_ID_number>_<X>day.csv	ORNL Distributed Active Archive Center	doi:10.3334/ORNLDAAC/1511	https://doi.org/10.3334/ORNLDAAC/1511	Transition Date Estimation	data record 5 <sitename>_<veg_type>_<ROI_ID_number>_<X>day_ transition_dates.csv	ORNL Distributed Active Archive Center	doi:10.3334/ORNLDAAC/1511	https://doi.org/10.3334/ORNLDAAC/1511	Sample time series	<sitename>_<veg_type>_<ROI_ID_number>_<mask_index>.jpg	ORNL Distributed Active Archive Center	doi:10.3334/ORNLDAAC/1511	https://doi.org/10.3334/ORNLDAAC/1511	site	date
